# Supplementary material for: The Role of Horizontal Gene Transfer in the Evolution of the Oomycetes
Source: PLoS Pathog. 2015 May 28;11(5):e1004805. doi: 10.1371/journal.ppat.1004805 (PMC4447370; doi:10.1371/journal.ppat.1004805)
Supplement: S1 Table — Representative protein IDs are also provided for each HGT gene family. (XLSX) [file ppat.1004805.s001.xlsx]

## Sheet: Sheet1
HGT event	Representative protein ID (Accession no: GenBank or DOE JGI portal database)	Annotation based on sequence similarity	Putative pathogenic function	Donor taxon	Putatively secreted	Phylogenetic support	Reference
1	Achhyp_00251	Endoglucanase	Carbohydrate metabolism and/or breakdown of host tissues	Bacteria	Yes	Patchy taxonomic distribution	Misner et al. 2015
2	Thrcla_05866	Carbohydrate-binding protein	Carbohydrate metabolism and/or breakdown of host tissues	Fungi	Yes	Patchy taxonomic distribution	Misner et al. 2015
3	Phra38546	MFS sugar transporter	Nutrient acquisition	Fungi	No	Nested within donor clade	Richards et al 2011
4	Phra77715	Pectate lyase	Host virulence factor	Fungi	Yes	Nested within donor clade	Richards et al 2011
5	Phso137990	Laccase / multicopper oxidase	Evasion of host defences	Fungi	Yes	Nested within donor clade	Luis et al., 2013
6	AAK98644	Glycosyl hydrolase family 28	Carbohydrate metabolism and/or breakdown of host tissues	Fungi	Yes	Nested within donor clade	Torto et al 2002
7	Phra75237	Arabinan-endo-1, 5-α-L-arabinosidase	Breakdown of plant cell wall	Fungi	Yes	Nested within donor clade	Richards et al 2011
8	XP_009534000	Transglutaminase elicitor	Effector protein (induces host immune response)	Fungi	Yes	Patchy taxonomic distribution	Reiss et al., 2011
9	Phso137802	Glycosyl hydrolase family 32	Carbohydrate metabolism and/or breakdown of host tissues	Fungi	Yes	Nested within donor clade	Luis et al., 2013
10	PITG_00800	Conserved hypothetical protein	Unknown	Fungi	Yes	Patchy taxonomic distribution	Richards et al 2011
11	Phra41396	Intradiol dioxygenase	Carbohydrate metabolism and/or breakdown of host tissues	Fungi	Yes	Nested within donor clade	Richards et al 2011
12	Phso131883	Arabinogalactan endo-1,4-β-galactosidase (glycosyl hydrolase family 53)	Carbohydrate metabolism and/or breakdown of host tissues	Fungi	Yes	Nested within donor clade	Richards et al 2011
13	Phra73528	Histidine phosphatase domain protein	Nutrient acquisition	Fungi	Yes	Nested within donor clade	Richards et al 2011
14	Pr76280	Phosphoserine phosphatase	Carbohydrate metabolism and/or breakdown of host tissues	Bacteria	Yes	Patchy taxonomic distribution	Morris et al., 2009
15	Phra72257	Quercetin 2, 3-dioxygenase	Carbohydrate metabolism and/or breakdown of host tissues	Fungi	Yes	Nested within donor clade	Richards et al 2011
16	Phso138787	Endoglucanase (glycosyl hydrolase family 12)	Carbohydrate metabolism and/or breakdown of host tissues	Fungi	Yes	Nested within donor clade	Richards et al 2011
17	Phso143999	Dehydrogenase/reductase family protein	Carbohydrate metabolism and/or breakdown of host tissues	Fungi	No	Nested within donor clade	Richards et al 2011
18	Phra74844	Lactonohydrolase/gluconolactonase	?	Fungi	No	Nested within donor clade	Richards et al 2011
19	Phra85201	Transporter for purines and pyrimidines	Nutrient acquisition	Fungi	No	Nested within donor clade	Richards et al 2011
20	Phso134308	NmrA, a negative transcriptional regulator	?	Fungi	No	Nested within donor clade	Richards et al 2011
21	EGZ12966	Cutinase	Breakdown of plant waxy cuticle	Bacteria	Yes	Nested within donor clade	Belbahri et al 2008
22	Phso133521	Similar to prokaryote lipases	Breakdown of plant waxy cuticle	Fungi	Yes	Nested within donor clade	Richards et al 2011
23	Phra83543	Transcription factor	Unknown	Fungi	No	Nested within donor clade	Richards et al 2011
24	Hyp700841	NPP1 (necrosis and ethylene-inducing peptide 1 proteins)	Effector (triggers necrosis and host immune response)	Fungi	Yes	Nested within donor clade	Richards et al 2011; Gijzen & Nurnberger, 2006
25	Phso131590	Extracellular conserved hypothetical protein	Unknown	Fungi	Yes	Nested within donor clade	Richards et al 2011
26	Phra77558	Aliphatic nitrilase (cyanide hydratase family)	Evasion of host defences	Fungi	No	Nested within donor clade	Richards et al 2011
27	Phra82832	α-L-rhamnosidase (glycosyl hydrolase family 78)	Carbohydrate metabolism and/or breakdown of host tissues	Fungi	Yes	Nested within donor clade	Richards et al 2011
28	Phra74308	Endo-1,4-β-xylanase (glycosyl hydrolase family 10)	Carbohydrate metabolism and/or breakdown of host tissues	Fungi	Yes	Nested within donor clade	Richards et al 2011
29	Phra71309	Aldose 1-epimerase	Breakdown of plant cell wall	Fungi	No	Nested within donor clade	Richards et al 2011
30	Phra82760	Esterase/lipase	Breakdown of plant waxy cuticle	Fungi	Yes	Nested within donor clade	Richards et al 2011
31	Phra73895	α-L-rhamnosidase (glycosyl hydrolase family 78)	Carbohydrate metabolism and/or breakdown of host tissues	Fungi	Yes	Nested within donor clade	Richards et al 2011
32	Phso141189	Extracellular protein with an esterase/lipase domain	Breakdown of plant waxy cuticle	Fungi	Yes	Nested within donor clade	Richards et al 2011
33	Phra76863	LysM domain protein	Effector protein (suppression of host immunity)	Fungi	Yes	Nested within donor clade	Richards et al 2011
34	Phra80501	Glucooligosaccharide oxidase	Carbohydrate metabolism and/or breakdown of host tissues	Fungi	Yes	Nested within donor clade	Richards et al 2011
35	PITG_05347	1-aminocyclopropane-1-carboxylate deaminase	Carbohydrate metabolism and/or breakdown of host tissues	Fungi	No	Nested within donor clade	Whitaker et al 2009
36	Phra83050	Unsaturated rhamnogalacturonyl hydrolase	Carbohydrate metabolism and/or breakdown of host tissues	Fungi	Yes	Nested within donor clade	Richards et al 2011
37	Phra96851	Phosphatidylinositol transfer protein	?	Fungi	No	Nested within donor clade	Richards et al 2011
38	PITG_04121	Xylitol dehydrogenase/sorbitol dehydrogenase	Carbohydrate metabolism and/or breakdown of host tissues	Fungi	Yes	Nested within donor clade	Richards et al 2011
39	Phra71178	α-ketoglutarate dependent xanthine dioxygenase	Nutrient acquisition	Fungi	No	Nested within donor clade	Richards et al 2011
40	Phra75147	Zinc metalloprotease protein	?	Fungi	No	Nested within donor clade	Richards et al 2011
41	Phra85044	3-octaprenyl-4-hydroxybenzoate carboxy-lyase/Phenylphosphate carboxylase family	Carbohydrate metabolism and/or breakdown of host tissues	Fungi	No	Nested within donor clade	Richards et al 2011
42	Phso142730	Esterase/lipase protein domain family	Nutrient acquisition	Fungi	No	Nested within donor clade	Richards et al 2011
43	PYU1_T011030	Cadherin	Cell adhesion	Metazoa	No	Nested within donor clade	Levesque et al 2010
44	Thrcla_05827	Glycosyl hydrolase family 18	Carbohydrate metabolism and/or breakdown of host tissues	Bacteria	Yes	Nested within donor clade	Misner et al. 2015
45	Thrcla_03095	Glycerophosphoryl diester phosphodiesterase	Carbohydrate metabolism and/or breakdown of host tissues	Bacteria	Yes	Nested within donor clade	Misner et al. 2015
46	SPRG_08128	Endonuclease	?	Bacteria	Yes	Patchy taxonomic distribution	Jiang et al 2013
47	Thrcla_08734	Beta-lactamase	?	Bacteria	Yes	Nested within donor clade	Misner et al. 2015
48	Achhyp_13461	Glycosyl hydrolase family 72	Carbohydrate metabolism and/or breakdown of host tissues	Fungi	Yes	Patchy taxonomic distribution	Misner et al. 2015
