# Supplementary material for: The Role of Horizontal Gene Transfer in the Evolution of the Oomycetes
Source: PLoS Pathog. 2015 May 28;11(5):e1004805. doi: 10.1371/journal.ppat.1004805 (PMC4447370; doi:10.1371/journal.ppat.1004805)
Supplement: S3 Table — The total number of paralogues and the percentage of paralogues that were predicted to encode a secreted protein are displayed for each HGT gene family. The total number of HGT genes, mean rates of duplication, and percent of total ORFs that have been horizontally acquired are displayed for each oomycete species considered in the analysis. (XLSX) [file ppat.1004805.s003.xlsx]

## Sheet: Sheet1
HGT no.	Phytophthora infestans	Phytophthora parasitica	Phytophthora capsici	Phytophthora sojae	Phytophthora ramorum	Phytophthora cinnamomi	Phytophthora lateralis	Phytophthora kernoviae	Hyaloperonospora arabidopsidis	Pythium vexans	Pythium ultimatum	Pythium_ultimum_var._sporangiiferum	Pythium_iwayamai	Pythium_irregulare	Pythium_arrhenomanes	Pythium_aphanidermatum	Albugo_laibachii	Aphanomyces_invadans	Aphanomyces_invadans	Thraustotheca_clavata	Achlya_hypogyna	Saprolegnia_declina	Saprolegnia_parasitica	Total number	% with secretion peptide
1	3	3	3	3	3	3	3	2	3	2	3	3	2	3	3	2	2	3	2	2	2	3	3	61	69
2	3	3	3	3	3	3	3	2	1	2	2	1	1	2	0	1	1	1	1	1	1	1	1	40	90
3	2	2	2	2	2	2	2	2	1	1	0	0	1	1	1	1	0	0	0	2	1	2	1	28	0
4	6	19	19	20	15	12	10	12	4	7	11	1	2	3	0	5	0	0	0	2	1	1	2	152	86
5	2	6	2	8	6	6	5	3	1	2	0	0	1	1	0	0	1	0	0	1	1	1	2	49	90
6	13	16	15	22	15	18	7	8	2	1	2	0	1	0	2	3	0	0	0	1	1	3	0	130	85
7	2	5	7	5	7	7	4	5	1	4	0	0	1	0	1	1	0	0	0	1	0	0	0	51	92
8	9	16	9	14	12	12	9	7	6	4	5	3	7	7	8	8	4	0	0	0	0	0	0	140	70
9	2	2	2	2	3	2	2	0	1	0	0	1	1	1	1	1	2	0	0	0	0	0	0	23	78
10	1	3	4	4	3	3	2	3	3	0	0	0	0	0	0	0	2	0	0	0	0	0	0	28	29
11	1	4	2	9	7	6	4	4	0	1	3	3	4	5	1	2	0	0	0	0	0	0	0	56	68
12	3	4	2	5	4	5	3	1	1	1	2	1	0	0	1	0	0	0	0	0	0	0	0	33	85
13	1	1	1	1	1	1	1	1	0	1	2	1	0	1	1	0	0	0	0	0	0	0	0	14	86
14	2	2	1	3	2	3	2	3	0	1	0	1	2	1	0	1	0	0	0	0	0	0	0	24	88
15	0	1	2	1	1	0	1	1	0	1	1	0	1	1	1	1	0	0	0	0	0	0	0	13	92
16	7	12	12	9	8	10	5	6	2	1	0	0	0	0	1	0	0	0	0	0	0	0	0	73	88
17	1	3	4	2	2	0	2	0	0	3	4	0	0	0	0	2	0	0	0	0	0	0	0	23	0
18	3	1	1	2	3	3	0	1	0	0	0	0	0	0	1	0	0	0	0	0	0	0	0	15	0
19	1	2	2	2	2	2	2	1	0	2	0	0	0	0	1	0	0	0	0	0	0	0	0	17	0
20	0	1	3	1	0	4	0	0	0	3	2	1	0	0	0	1	0	0	0	0	0	0	0	16	0
21	4	3	6	14	4	7	1	1	2	0	0	0	0	0	6	5	0	0	0	0	0	0	0	53	92
22	0	1	0	1	0	0	0	0	0	2	1	1	0	0	0	1	0	0	0	0	0	0	0	7	71
23	0	0	0	0	1	0	1	0	0	0	0	0	0	0	0	1	0	0	0	0	0	0	0	3	0
24	19	49	25	46	58	42	12	11	11	2	6	1	1	3	2	3	0	0	0	0	0	0	0	291	79
25	2	4	1	3	0	3	1	1	0	0	2	1	0	0	0	0	0	0	0	0	0	0	0	18	100
26	0	0	0	2	1	0	1	0	0	1	1	0	0	1	0	0	0	0	0	0	0	0	0	7	0
27	1	1	0	1	2	0	1	1	0	1	0	0	1	0	0	0	0	0	0	0	0	0	0	9	78
28	2	3	5	4	6	6	4	1	1	1	0	0	0	0	0	0	0	0	0	0	0	0	0	33	82
29	1	1	1	1	1	1	1	1	0	1	0	0	0	0	0	0	0	0	0	0	0	0	0	9	0
30	0	4	2	4	4	2	1	3	0	1	0	0	0	0	0	0	0	0	0	0	0	0	0	21	86
31	2	2	1	3	2	1	0	1	0	2	0	0	0	0	0	0	0	0	0	0	0	0	0	14	93
32	0	2	2	4	5	4	0	1	0	1	0	0	0	0	0	0	0	0	0	0	0	0	0	19	84
33	0	0	0	1	1	1	1	0	0	1	0	0	0	0	0	0	0	0	0	0	0	0	0	5	100
34	4	4	2	6	3	4	1	2	2	0	0	0	0	0	0	0	0	0	0	0	0	0	0	28	82
35	1	1	1	1	1	1	0	1	1	0	0	0	0	0	0	0	0	0	0	0	0	0	0	8	0
36	2	1	1	1	1	1	1	1	0	0	0	0	0	0	0	0	0	0	0	0	0	0	0	9	56
37	1	1	0	1	1	1	1	1	0	0	0	0	0	0	0	0	0	0	0	0	0	0	0	7	0
38	2	2	1	0	0	1	1	1	0	0	0	0	0	0	0	0	0	0	0	0	0	0	0	8	13
39	0	1	0	0	1	1	1	0	0	0	0	0	0	0	0	0	0	0	0	0	0	0	0	4	0
40	0	0	0	0	1	1	0	0	0	0	0	0	0	0	0	0	0	0	0	0	0	0	0	2	0
41	0	0	0	1	1	0	0	0	0	0	0	0	0	0	0	0	0	0	0	0	0	0	0	2	0
42	0	0	0	1	0	0	0	0	0	0	0	0	0	0	0	0	0	0	0	0	0	0	0	1	0
43	0	0	0	0	0	0	0	0	0	0	1	0	0	0	0	0	0	0	0	0	0	0	0	1	0
44	0	0	0	0	0	0	0	0	0	0	0	0	0	0	0	0	0	2	2	2	2	2	1	11	45
45	0	0	0	0	0	0	0	0	0	0	0	0	0	0	0	0	0	2	1	1	2	2	3	11	36
46	0	0	0	0	0	0	0	0	0	0	0	0	0	0	0	0	0	3	3	2	2	1	6	17	59
47	0	0	0	0	0	0	0	0	0	0	0	0	0	0	0	0	0	0	0	1	1	2	2	6	50
48	0	0	0	0	0	0	0	0	0	0	0	0	0	0	0	0	0	0	0	0	1	1	1	3	100
Total HGT genes:	103	186	144	213	193	179	96	89	43	50	48	19	26	30	31	39	12	11	9	16	15	19	22
Total ORFs from genome	18140	20822	19269	26584	15743	24936	12217	10847	14321	11958	15322	14094	14875	13805	13805	12312	13804	26259	20816	12116	17562	18229	20088
% of ORFs HGT	0.567806	0.893286	0.742125	0.801234	1.245	0.713827	0.78579	0.820503	0.300258	0.41813	0.313275	0.134809	0.17479	0.217313	0.251787	0.316764	0.0869313	0.0418904	0.043236	0.132057	0.0854117	0.10423	0.109518
No. HGT families	30	36	32	38	37	34	33	31	17	27	16	13	14	13	15	17	6	5	5	11	11	11	10
Mean HGT duplication rate	3.43333	5.16667	4.5	5.60526	5.21622	5.26471	2.90909	2.87097	2.52941	1.85185	3	1.46154	1.85714	2.30769	2.06667	2.29412	2	2.2	1.8	1.45455	1.36364	1.72727	2.2
Mean HGT duplication rate for each taxon
Saprolegniales	1.53506
Phythium spp.	2.11986
Phytopthora spp.	4.37078
